# Supplementary material for: Reproductive Biology and Germination Ecology of Phytolacca acinosa in Its Secondary Range
Source: Plants (Basel). 2026 Apr 29;15(9):1362. doi: 10.3390/plants15091362 (PMC13165331; doi:10.3390/plants15091362)
Supplement: Supplementary file 1 [file plants-15-01362-s001.zip]

Archive with 4 entries (4 files):
- Datafile_S1_seed_productivity_fruits_per_raceme.txt
- Datafile_S2_seed_productivity_racemes_per_shoot.txt
- Datafile_S3_seed_germination_total.txt
- Datafile_S4_seed_germination_dynamics.txt
