# Supplementary material for: Reproductive Biology and Germination Ecology of Phytolacca acinosa in Its Secondary Range
Source: Plants (Basel). 2026 Apr 29;15(9):1362. doi: 10.3390/plants15091362 (PMC13165331; doi:10.3390/plants15091362)
Supplement: Supplementary file 1 [file plants-15-01362-s001.zip › Datafile_S1_seed_productivity_fruits_per_raceme.txt]

population_code	fruit_per_racemes	insolation	status	range_position
MOS1	158	low	nat	center
MOS1	99	low	nat	center
MOS1	94	low	nat	center
MOS1	114	low	nat	center
MOS1	68	low	nat	center
MOS1	152	low	nat	center
MOS1	154	low	nat	center
MOS1	167	low	nat	center
MOS1	153	low	nat	center
MOS1	71	low	nat	center
MOS1	47	low	nat	center
MOS2	178	medium	nat	center
MOS2	152	medium	nat	center
MOS2	109	medium	nat	center
MOS2	157	medium	nat	center
MOS2	164	medium	nat	center
MOS2	119	medium	nat	center
MOS2	93	medium	nat	center
MOS2	95	medium	nat	center
MOS2	93	medium	nat	center
MOS2	85	medium	nat	center
MOS2	84	medium	nat	center
MOS2	50	medium	nat	center
MOS2	45	medium	nat	center
MOS3	84	low	nat	center
MOS3	78	low	nat	center
MOS3	64	low	nat	center
MOS3	43	low	nat	center
MOS4	64	medium	cult	center
MOS4	56	medium	cult	center
MOS4	88	medium	cult	center
MOS4	46	medium	cult	center
MOS4	120	medium	cult	center
MOS4	54	medium	cult	center
MOS5	96	low	cult	center
MOS5	52	low	cult	center
MOS5	48	low	cult	center
MOS5	68	low	cult	center
MOS7	39	high	cult	center
MOS7	88	high	cult	center
MOS7	52	high	cult	center
MOS7	42	high	cult	center
MOS7	24	high	cult	center
OBN	75	low	cult	center
OBN	66	low	cult	center
OBN	69	low	cult	center
OBN	61	low	cult	center
OBN	108	low	cult	center
OBN	94	low	cult	center
RYB	63	low	nat	edge
RYB	59	low	nat	edge
RYB	34	low	nat	edge
BOR	56	medium	cult	edge
BOR	74	medium	cult	edge
BOR	148	medium	cult	edge
BOR	133	medium	cult	edge
BOR	108	medium	cult	edge
