# Supplementary material for: Reproductive Biology and Germination Ecology of Phytolacca acinosa in Its Secondary Range
Source: Plants (Basel). 2026 Apr 29;15(9):1362. doi: 10.3390/plants15091362 (PMC13165331; doi:10.3390/plants15091362)
Supplement: Supplementary file 1 [file plants-15-01362-s001.zip › Datafile_S2_seed_productivity_racemes_per_shoot.txt]

population_code	racemes_per_shoot	insolation	status	range_position
MOS1	3	low	nat	center
MOS1	4	low	nat	center
MOS1	4	low	nat	center
MOS1	4	low	nat	center
MOS1	4	low	nat	center
MOS1	4	low	nat	center
MOS1	1	low	nat	center
MOS1	6	low	nat	center
MOS1	6	low	nat	center
MOS1	5	low	nat	center
MOS1	6	low	nat	center
MOS1	3	low	nat	center
MOS1	3	low	nat	center
MOS1	4	low	nat	center
MOS1	1	low	nat	center
MOS1	3	low	nat	center
MOS1	4	low	nat	center
MOS1	5	low	nat	center
MOS1	6	low	nat	center
MOS1	3	low	nat	center
MOS1	4	low	nat	center
MOS1	1	low	nat	center
MOS2	3	medium	nat	center
MOS2	3	medium	nat	center
MOS2	4	medium	nat	center
MOS2	3	medium	nat	center
MOS2	4	medium	nat	center
MOS2	6	medium	nat	center
MOS2	7	medium	nat	center
MOS2	3	medium	nat	center
MOS2	3	medium	nat	center
MOS2	1	medium	nat	center
MOS2	4	medium	nat	center
MOS2	3	medium	nat	center
MOS2	4	medium	nat	center
MOS2	4	medium	nat	center
MOS2	6	medium	nat	center
MOS2	4	medium	nat	center
MOS2	5	medium	nat	center
MOS2	5	medium	nat	center
MOS2	4	medium	nat	center
MOS2	4	medium	nat	center
MOS2	6	medium	nat	center
MOS2	1	medium	nat	center
MOS2	4	medium	nat	center
MOS3	1	low	nat	center
MOS3	6	low	nat	center
MOS3	3	low	nat	center
MOS3	4	low	nat	center
MOS3	4	low	nat	center
MOS3	1	low	nat	center
MOS3	3	low	nat	center
MOS3	1	low	nat	center
MOS3	1	low	nat	center
MOS3	1	low	nat	center
MOS3	1	low	nat	center
MOS3	3	low	nat	center
MOS3	1	low	nat	center
MOS4	6	medium	cult	center
MOS4	3	medium	cult	center
MOS4	5	medium	cult	center
MOS4	6	medium	cult	center
MOS4	6	medium	cult	center
MOS4	6	medium	cult	center
MOS5	4	low	cult	center
MOS5	6	low	cult	center
MOS5	1	low	cult	center
MOS5	4	low	cult	center
MOS5	4	low	cult	center
MOS5	4	low	cult	center
MOS5	3	low	cult	center
MOS5	3	low	cult	center
MOS5	4	low	cult	center
MOS6	4	high	cult	center
MOS6	6	high	cult	center
MOS6	1	high	cult	center
MOS6	4	high	cult	center
MOS7	6	high	cult	center
MOS7	8	high	cult	center
MOS7	6	high	cult	center
MOS7	1	high	cult	center
OBN	8	high	cult	center
OBN	6	low	cult	center
OBN	3	low	cult	center
OBN	7	low	cult	center
OBN	5	low	cult	center
OBN	6	low	cult	center
OBN	3	low	cult	center
RYB	1	low	nat	edge
RYB	1	low	nat	edge
RYB	2	low	nat	edge
BOR	5	medium	cult	edge
BOR	7	medium	cult	edge
BOR	4	medium	cult	edge
BOR	5	medium	cult	edge
BOR	7	medium	cult	edge
