# Supplementary material for: Reproductive Biology and Germination Ecology of Phytolacca acinosa in Its Secondary Range
Source: Plants (Basel). 2026 Apr 29;15(9):1362. doi: 10.3390/plants15091362 (PMC13165331; doi:10.3390/plants15091362)
Supplement: Supplementary file 1 [file plants-15-01362-s001.zip › Datafile_S3_seed_germination_total.txt]

Experimantal treatment combination	Sampling unit ID (Petri dish ID)	Number of seeds	Total of germinated	Germination proportion	Insolation	Acid scarification	Stratification
1	1	20	8	0.40	light	acid	cold
1	2	20	11	0.55	light	acid	cold
1	3	25	8	0.32	light	acid	cold
2	4	19	0	0.00	light	no treatment	cold
2	5	20	3	0.15	light	no treatment	cold
2	6	25	4	0.16	light	no treatment	cold
3	7	20	0	0.00	dark	acid	cold
3	8	20	2	0.10	dark	acid	cold
3	9	25	2	0.08	dark	acid	cold
4	10	20	1	0.05	dark	no treatment	cold
4	11	25	2	0.08	dark	no treatment	cold
4	12	25	1	0.04	dark	no treatment	cold
5	25	25	12	0.48	light	acid	warm
5	26	25	13	0.52	light	acid	warm
5	27	25	9	0.36	light	acid	warm
6	28	25	2	0.08	light	no treatment	warm
6	29	25	2	0.08	light	no treatment	warm
6	30	25	7	0.28	light	no treatment	warm
7	31	25	0	0.00	dark	acid	warm
7	32	25	0	0.00	dark	acid	warm
7	33	25	0	0.00	dark	acid	warm
8	34	25	0	0.00	dark	no treatment	warm
8	35	25	0	0.00	dark	no treatment	warm
8	36	25	0	0.00	dark	no treatment	warm
