# Supplementary material for: Reproductive Biology and Germination Ecology of Phytolacca acinosa in Its Secondary Range
Source: Plants (Basel). 2026 Apr 29;15(9):1362. doi: 10.3390/plants15091362 (PMC13165331; doi:10.3390/plants15091362)
Supplement: Supplementary file 1 [file plants-15-01362-s001.zip › Datafile_S4_seed_germination_dynamics.txt]

Experimantal treatment combination	Sampling unit ID (Petri dish ID)	Number of seeds	Total of germinated	Germination proportion	Insolation	Acid scarification	Stratification	Day1	Day2	Day3	Day4	Day5	Day6	Day7	Day10	Day11	Day12	Day13	Day14	Day17	Day18	Day19	Day20	Day24	Day25	Day26	Day31	Day33	Day38	Day39	Day40	Day42	Day45	Day46	Day48	Day52	Day56	Day59	Day62
1	1	20	8	0.4	light	acid	cold	0	0	0	0	0	0	0	0	0	1	1	3	3	3	3	3	6	8	8	8	8	8	8	8	8	8	8	8	8	8	8	8
1	2	20	11	0.55	light	acid	cold	0	0	0	0	0	0	0	0	0	0	0	3	4	4	4	7	8	8	10	10	10	10	10	10	10	10	10	10	10	11	11	11
1	3	25	8	0.32	light	acid	cold	0	0	0	0	0	0	0	0	0	0	0	0	0	0	0	0	6	6	6	8	8	8	8	8	8	8	8	8	8	8	8	8
2	4	19	0	0	light	no treatment	cold	0	0	0	0	0	0	0	0	0	0	0	0	0	0	0	0	0	0	0	0	0	0	0	0	0	0	0	0	0	0	0	0
2	5	20	3	0.15	light	no treatment	cold	0	0	0	0	0	0	0	0	0	0	0	0	0	0	0	0	2	2	2	3	3	3	3	3	3	3	3	3	3	3	3	3
2	6	25	4	0.16	light	no treatment	cold	0	0	0	0	0	0	0	0	0	0	0	0	2	2	2	2	4	4	4	4	4	4	4	4	4	4	4	4	4	4	4	4
3	7	20	0	0	dark	acid	cold	0	0	0	0	0	0	0	0	0	0	0	0	0	0	0	0	0	0	0	0	0	0	0	0	0	0	0	0	0	0	0	0
3	8	20	2	0.1	dark	acid	cold	0	0	0	0	0	0	0	0	0	0	0	0	0	0	0	0	0	0	1	2	2	2	2	2	2	2	2	2	2	2	2	2
3	9	25	2	0.08	dark	acid	cold	0	0	0	0	0	0	0	0	0	1	1	1	1	1	1	1	1	1	1	2	2	2	2	2	2	2	2	2	2	2	2	2
4	10	20	1	0.05	dark	no treatment	cold	0	0	0	0	0	0	0	0	0	1	1	1	1	1	1	1	1	1	1	1	1	1	1	1	1	1	1	1	1	1	1	1
4	11	25	2	0.08	dark	no treatment	cold	0	0	0	0	0	0	0	0	0	1	1	1	1	1	1	2	2	2	2	2	2	2	2	2	2	2	2	2	2	2	2	2
4	12	25	1	0.04	dark	no treatment	cold	0	0	0	0	0	0	0	1	1	1	1	1	1	1	1	1	1	1	1	1	1	1	1	1	1	1	1	1	1	1	1	1
5	25	25	12	0.48	light	acid	warm	0	0	0	0	0	0	0	0	0	0	0	0	0	1	3	5	8	9	10	12	12	12	12	12	12	12	12	12	12	12	12	12
5	26	25	13	0.52	light	acid	warm	0	0	0	0	0	0	0	0	0	0	0	0	0	0	0	0	8	8	9	13	13	13	13	13	13	13	13	13	13	13	13	13
5	27	25	9	0.36	light	acid	warm	0	0	0	0	0	0	0	0	0	0	0	0	1	1	1	1	3	4	4	7	7	7	7	8	9	9	9	9	9	9	9	9
6	28	25	2	0.08	light	no treatment	warm	0	0	0	0	0	0	0	0	0	0	0	0	0	0	0	0	2	2	2	2	2	2	2	2	2	2	2	2	2	2	2	2
6	29	25	2	0.08	light	no treatment	warm	0	0	0	0	0	0	0	0	0	0	0	0	0	0	0	0	0	0	0	0	0	2	2	2	2	2	2	2	2	2	2	2
6	30	25	7	0.28	light	no treatment	warm	0	0	0	0	0	0	0	0	1	1	1	1	1	1	1	2	3	3	6	7	7	7	7	7	7	7	7	7	7	7	7	7
